# Supplementary material for: Detecting the Minimum Limit on Wheat Stripe Rust in the Latent Period Using Proximal Remote Sensing Coupled with Duplex Real-Time PCR and Machine Learning
Source: Plants (Basel). 2023 Jul 29;12(15):2814. doi: 10.3390/plants12152814 (PMC10420842; doi:10.3390/plants12152814)
Supplement: Supplementary file 1 [file plants-12-02814-s001.zip]

Archive with 1 entries (1 files):
- plants-2478758-supplementary.pdf
